# Supplementary material for: DNA Hypermethylation and a Specific Methylation Spectrum on the X Chromosome in Turner Syndrome as Determined by Nanopore Sequencing
Source: J Pers Med. 2022 May 26;12(6):872. doi: 10.3390/jpm12060872 (PMC9225209; doi:10.3390/jpm12060872)
Supplement: Supplementary file 1 [file jpm-12-00872-s001.zip]

Archive with 1 entries (1 files):
- jpm-1659144-supplementary.pdf
